# Supplementary material for: Parkinson’s Disease Wearable Gait Analysis: Kinematic and Dynamic Markers for Diagnosis
Source: Sensors (Basel). 2022 Nov 13;22(22):8773. doi: 10.3390/s22228773 (PMC9693970; doi:10.3390/s22228773)
Supplement: Supplementary file 1 [file sensors-22-08773-s001.zip]

Archive with 1 entries (1 files):
- Supplementary Video S1 - Average gait cycle dynamic, in HS and PD group.mp4
